# Supplementary material for: Association of the derived neutrophil-to-lymphocyte ratio with cardiovascular and all-cause mortality
Source: PLoS One. 2025 Jun 5;20(6):e0324849. doi: 10.1371/journal.pone.0324849 (PMC12140284; doi:10.1371/journal.pone.0324849)
Supplement: S1 Table — (XLSX) [file pone.0324849.s004.xlsx]

## Sheet: Sheet 1
Supplemental table 1. Univariate Cox regression models of all-cause mortality
Variable	P value	HR	95% CI
BMI	0.004	1.01	1.01(1.00,1.02)
Waist	<0.0001	1.02	1.02(1.02,1.02)
Age	<0.0001	1.1	1.10(1.09,1.10)
Ln-dNLR	<0.0001	9.71	9.71(6.61,14.28)
DM
no	ref	ref	ref
pre-DM	0.57	1.73	1.73(-4.35, 7.80)
DM	<0.0001	2.02	2.02(1.94,2.10)
CVD
no	ref	ref	ref
yes	<0.0001	6.14	6.14(5.64,6.68)
Hypertension
no	ref	ref	ref
yes	<0.0001	4.23	4.23(3.90,4.59)
Hyperlipidemia
no	ref	ref	ref
yes	<0.0001	1.84	1.84(1.68,2.00)
Smoke
no	ref	ref	ref
yes	<0.0001	1.83	1.83(1.70,1.98)
Alcohol use
former	ref	ref	ref
heavy	<0.0001	0.25	0.25(0.21,0.29)
mild	<0.0001	0.44	0.44(0.40,0.49)
moderate	<0.0001	0.28	0.28(0.24,0.32)
never	<0.0001	0.6	0.60(0.52,0.69)
Stroke
no	ref	ref	ref
yes	<0.0001	5.68	5.68(4.96,6.51)
Age group
>80	ref	ref	ref
20-39	<0.0001	0.01	0.01(0.01,0.01)
40-59	<0.0001	0.04	0.04(0.04,0.05)
60-79	<0.0001	0.23	0.23(0.21,0.25)
PIR
<=1	ref	ref	ref
>1	<0.0001	0.82	0.82(0.75,0.90)
Education
college and higher	ref	ref	ref
middle and high school	<0.0001	1.85	1.85(1.71,1.99)
primary school and less	<0.0001	3.38	3.38(2.99,3.81)
Race
black	ref	ref	ref
mexican	<0.0001	0.49	0.49(0.42,0.57)
other	<0.0001	0.6	0.60(0.50,0.71)
white	0.02	1.11	1.11(1.01,1.22)
Sex,
Female	ref	ref	ref
Male	<0.0001	1.17	1.17(1.09,1.26)
Cancer status
no	ref	ref	ref
yes	<0.0001	3.53	3.53(3.19,3.90)
CKD
no	ref	ref	ref
yes	<0.0001	5.99	5.99(5.54,6.49)
HbA1c	<0.0001	1.36	1.36(1.32,1.39)
Alt	0.55	1	1.00(0.99,1.00)
Ast	<0.0001	1	1.00(1.00,1.00)
Albumin	<0.0001	0.27	0.27(0.25,0.30)
Serum creatinine	<0.0001	1.38	1.38(1.27,1.49)
Rheumatoid arthritis
no	ref	ref	ref
yes	<0.0001	2.52	2.52(2.08,3.05)
Anemia
no	ref	ref	ref
yes	<0.0001	1.71	1.71(1.61,1.82)
