# Supplementary material for: Association of the derived neutrophil-to-lymphocyte ratio with cardiovascular and all-cause mortality
Source: PLoS One. 2025 Jun 5;20(6):e0324849. doi: 10.1371/journal.pone.0324849 (PMC12140284; doi:10.1371/journal.pone.0324849)
Supplement: S2 Table — (XLSX) [file pone.0324849.s005.xlsx]

## Sheet: Sheet 1
Supplemental table 2. Univariate Cox regression models of cardiovascular mortality
Variable	P value	HR	95% CI
BMI	<0.0001	1.02	1.02(1.01,1.03)
Waist	<0.0001	1.02	1.02(1.02,1.03)
Age	<0.0001	1.13	1.13(1.12,1.14)
Ln-dNLR	<0.0001	21.46	21.46(11.52,39.97)
DM
no	ref	ref	ref
pre-DM	<0.0001	1.84	1.84(1.68,2.00)
DM	<0.0001	2.37	2.37(2.20,2.55)
CVD
no	ref	ref	ref
yes	<0.0001	11.75	11.75(10.13,13.62)
Hypertension
no	ref	ref	ref
yes	<0.0001	6.12	6.12(5.29,7.07)
Hyperlipidemia
no	ref	ref	ref
yes	<0.0001	2.18	2.18(1.83,2.59)
Smoke
no	ref	ref	ref
yes	<0.0001	1.58	1.58(1.38,1.81)
Alcohol use
former	ref	ref	ref
heavy	<0.0001	0.16	0.16(0.12,0.22)
mild	<0.0001	0.47	0.47(0.40,0.55)
moderate	<0.0001	0.22	0.22(0.17,0.29)
never	<0.001	0.67	0.67(0.53,0.83)
Stroke
no	ref	ref	ref
yes	<0.0001	8.51	8.51(6.73,10.76)
Age group
>80	ref	ref	ref
20-39	<0.0001	0	0.00(0.00,0.01)
40-59	<0.0001	0.02	0.02(0.01,0.02)
60-79	<0.0001	0.14	0.14(0.12,0.16)
PIR
<=1	ref	ref	ref
>1	0.10	0.86	0.86(0.71,1.03)
Education
college and higher	ref	ref	ref
middle and high school	<0.0001	1.91	1.91(1.59,2.29)
primary school and less	<0.0001	4.25	4.25(3.39,5.33)
Race
black	ref	ref	ref
mexican	<0.0001	0.4	0.40(0.30,0.53)
other	<0.0001	0.49	0.49(0.36,0.68)
white	0.41	1.07	1.07(0.91,1.25)
Sex
Female	ref	ref	ref
Male	<0.0001	1.31	1.31(1.15,1.49)
Cancer status
no	ref	ref	ref
yes	<0.0001	3.3	3.30(2.73,3.99)
CKD
no	ref	ref	ref
yes	<0.0001	9.84	9.84(8.48,11.42)
HbA1c	<0.0001	1.42	1.42(1.38,1.47)
Alt	0.03	0.99	0.99(0.98,1.00)
Ast	0.14	1	1.00(1.00,1.00)
Albumin	<0.0001	0.21	0.21(0.18,0.26)
Serum creatinine	<0.0001	1.42	1.42(1.29,1.55)
Rheumatoid arthritis
no	ref	ref	ref
yes	<0.0001	2.63	2.63(1.94,3.57)
Anemia
no	ref	ref	ref
yes	<0.0001	1.88	1.88(1.69,2.10)
